# Supplementary material for: The Intriguing Biogeographic Pattern of the Italian Wall Lizard Podarcis siculus (Squamata: Lacertidae) in the Tuscan Archipelago Reveals the Existence of a New Ancient Insular Clade
Source: Animals (Basel). 2023 Jan 23;13(3):386. doi: 10.3390/ani13030386 (PMC9913114; doi:10.3390/ani13030386)
Supplement: Supplementary file 1 [file animals-13-00386-s001.zip]

Archive with 3 entries (3 files):
- supplementary.pdf
- table S1 (meristic data).xlsx
- table S5 (microsatellites).xlsx
