# Supplementary material for: The Intriguing Biogeographic Pattern of the Italian Wall Lizard Podarcis siculus (Squamata: Lacertidae) in the Tuscan Archipelago Reveals the Existence of a New Ancient Insular Clade
Source: Animals (Basel). 2023 Jan 23;13(3):386. doi: 10.3390/ani13030386 (PMC9913114; doi:10.3390/ani13030386)
Supplement: Supplementary file 1 [file animals-13-00386-s001.zip › table S1 (meristic data).xlsx]

## Sheet: Foglio1
Locality	SEX	SVL (mm)	Midbody Scales	Ventral Scales	Collar Scales	Gular Scales	Femoral Pores	Subdigital Lamellae	Supraciliary Scales	Supraciliary Granules	Supratemporal Scales
Cerboli	M	66	58	24	11	25	2	29	5	1	4
Cerboli	M	72	61	25	1	27	23	3	6	1	4
Cerboli	M	7	61	25	1	26	21	29	6	12	3
Cerboli	M	53	59	24	9	26	21	29	6	9	3
Cerboli	M	48	61	25	1	3	21	29	5	9	4
Cerboli	F	68	59	28	1	3	22	26	6	9	4
Cerboli	F	55	63	28	11	28	2	3	6	1	4
Cerboli	F	5	56	28	9	25	2	3	5	8	4
Cerboli	F	4	59	28	1	27	2	29	6	8	4
Cerboli	M	56	62	25	9	27	22	3	6	11	3
Cerboli	M	66	59	24	11	25	23	28	4	9	5
Cerboli	M	72	62	26	13	29	19	29	5	11	5
Cerboli	M	74	61	26	11	27	22	33	3	11
Cerboli	M	68	61	25	1	25	2	27	4	12	5
Cerboli	M	67	62	24	1	28	22	27	5	11	6
Elba	F	55	6	26	8	26	2	27	4	7	6
Elba	M	57	59	25	1	25	19	28	4	11	6
Elba	M	66	62	24	9	25	2	29	4	8	6
Elba	M	69	55	24	9	26	2	28	2	11	6
Elba	F	59	56	28	11	28	19		3	13	6
Elba	M	61	56	21	1	28	2	29	5	9	6
Elba	F	55	54	27	1	25	22	29	6	7	5
Elba	F	46	58	27	8	26	18	28	4	12	6
Elba	F	55	57	27	9	25	19	26	5	1	6
Elba	M	54	6	23	11	25	18	28	5	6	6
Elba	M	59	62	25	1	25	19	27	4	9	6
Elba	M	66	56	23	9	23	19	28	4	12	6
Elba	M	65	61	23	1	27	19	29	4	9	6
Elba	M	69	63	23	9	24	2	27	4	9	6
Elba	M	65	61	24	8	27	2	29	4	1	6
Elba	M	68	59	24	1	28	21	29	5	11	6
Elba	F	65	57	26	1	24	21	24	5	6	6
Elba	F	6	57	25	9	25	22	26	3	1	5
Elba	M	68	62	24	11	27	2	26	4	11	6
Giglio	M	68.5	71	24	12	32	22	3	5	11	7
Giglio	M	67	81	25	15	33	23	34	6	1	6
Giglio	M	64	73	25	11	3	23	32	5	1	5
Giglio	M	62	72	24	12	33	22	32	5	11	6
Giglio	M	68	78	24	11	3	24	31	6	11	6
Giglio	M	69	73	25	1	34	24	32	7	9	6
Giglio	M	61	78	26	1	29	25	3	5	11	5
Giglio	M	66.5	75	27	11	29	28	29	5	1	5
Giglio	M	71	78	25	12	32	25		6	1	6
Giglio	M	7	72	26	9	29	23	33	5	11	7
Giglio	M	66	73	25	12	29	23	31	4	11	6
Giglio	M	67	72	24	11	3	24	34	6	1	7
Giglio	F	64	72	28	12	31	24	31	5	9	6
Giglio	M	69	75	26	12	37	29	32	6	11	6
Giglio	M	65	68	25	11	29	24	3	5	9	6
Giglio	M	69	72	26	12	34	26	34	6	14	6
Giglio	M	63.5	75	26	13	3	22	32	6	1	6
Giglio	M	66	78	27	13	33	26	37	7	12	6
Giglio	M	66.5	75	25	12	3	22	31	6	12	7
Giglio	M	63.5	75	27	13	35	26	34	6	9	6
Giglio	F	54	7	27		29	23	33	7	1	6
Giglio	F	54		26	1	32	22	32	6	11	6
Giglio	F	54	78	25	11	31	24	35	5	7	6
Giglio	F	62	69	27	1	29	25	3	6	1	6
Giglio	F	58	71	28	11	33	24	33	4	11	6
Giglio	F	57	72	26	1	33	24	31		1	6
Giglio	F	59	72	28	1	32	26	34	6	11	6
Giglio	F	62	71	28		32	23	29	5	12	6
Giglio	F	65	72	27	11	33	25	32	5	1	6
Giglio	F	56	7	26	11	3	24	35	5
Giglio	F	57		27	11	31	22	3	7	12	6
Giglio	F	58		27	13	35	25	31	6	12	7
Giglio	F	58	78	27	11	34	24	34	5	9	6
Giglio	F	6	65	27	11	33	22	31	7	11	6
Giglio	F	56	72	27	13	32	23	32	5	14	7
Giglio	F	53	67	27	11	28	24	27	7	1	6
Giglio	F	62	73	27	12	31	23	3	6	12	6
Giglio	F	55	7	28			22	3	7	1	6
Giglio	F	58	71	27	1		22	32
Giglio	M	56.5	78	24	1	36	25	32	7	1	6
Giglio	M	57	8	24	11	35	28	33	6	11	6
Giannutri	M	7	61	23	1	29	23	29	6	1	6
Giannutri	M	59	63	24	1	28	25	27	6	11	6
Giannutri	M	64.5	68	22	11	29	23	33	5	11	6
Giannutri	M	62.5	61	22	9	28	27	31	6	14	5
Giannutri	M	65	67	23		29	23	29	6	9	5
Giannutri	M	56	62	24	1	26	24	28	5	12	6
Giannutri	M	73	76	25	13	33	24	33	6	12	6
Giannutri	M	7.5	73	22	13	3	24	32	7	1	6
Giannutri	M	72	75	25	12	33	24	34	6	15	6
Giannutri	M	72	78	26	13	34	24	32	7	14	6
Giannutri	M	69	76	24	13	31	23	3	5	9	6
Giannutri	M	7.5	71	25	14	33	23	35	6	12	6
Giannutri	M	73	79	26	11	34	24	34	4	12	6
Giannutri	M	74	76	26	11	31	24	32	6	11	6
Giannutri	M	67.5	67	25	12	31	27	35	6	12	7
Giannutri	M	71	79	26	13	31	25	33	5	1	6
Giannutri	M	72	7	25	11	27	21	3	7	1	6
Giannutri	M	67	73	28	11	31	24	29	6	11	7
Giannutri	M	65	69	26	1	32	27	28	6	1	5
Giannutri	M	64.5	72	24	11	34	27	3	8	12	6
Giannutri	M	65	69	26	14	3	23	28	5	11	6
Giannutri	F	51	65	26	1	29	25	28	5	13	6
Giannutri	F	56	65	24	9	28	24	26	5	11	6
Giannutri	F	58.5	69	26	11	24	22	26	6	13	6
Giannutri	F	58	61	27	9	27	24	27	4	11	7
Giannutri	F	57	57	27	9	28	22	28	4	1	6
Giannutri	F	52.5	59	27	9	26	22	3	4	15	6
Giannutri	F	59	6	26	9	27	22	29	5	13	6
Giannutri	F	54.5	62	27	1	29	26	29	5	13	6
Giannutri	F	58	63	27	11	27	24	27	3	12	6
Giannutri	F	57	67	26	1	26	24	28	6	11	7
Giannutri	F	41	58	26	9	26	23	28	5	13	5
Giannutri	F	62	57	27	9	24	21	32	7	12	8
Giannutri	F	56	58	24	1	24	23	28	5	11	5
Giannutri	F	51.5	6	27	1	26	21	26	6	1	6
Giannutri	F	54.5	61	26	1	25	23	27	5	1	6
Giannutri	F	61	64	26	1	28	22	3	6	12	7
Giannutri	F	62	6	27	11	23	24	27
Giannutri	F	57	64	27	11		24	3	5	12	7
Giannutri	M	63	66	28	11	32	23	31	5	11	6
Capraia	F	63	66	28	12	3	25	29	5	9	6
Capraia	F	58	69	27	9	32	26	32	6	11	5
Capraia	F	56	63	29	8	31	22	3	6	9	5
Capraia	M	71	74	24	16	37	23	3	6	15	6
Capraia	M	66	67	26	13	32	23	29	6	14	5
Capraia	M	67	65	24	12	3	26	3	6	1	4
Capraia	M	68	65	24	12	26	24	25	5	1	5
Capraia	F		65	27	11	28	22		6	1	6
Capraia	F		68	27	11	28	23	29	6	1	5
Capraia	M		69	26	11	36	24	32	6	11	6
Capraia	M		7	25	1	29	23	31	6	8	5
Capraia	M		73	26	13	32	24	29	6	13	7
Capraia	M	66	69	25	14	28	26	31	5	1	6
Capraia	M	67	72	26	12	33	23	31	6	1	7
Capraia	M	72	71	26	11	32	25		6	11	5
Capraia	M	68	74	25	13	34	25	34	6	11	5
Capraia	M	66	67	24	1	32	24	3	6	9	6
Capraia	M	61	7	25	11	32	25	3	7	11	5
Capraia	M	61	7	24	14	29	24	28	6	9	6
Capraia	M	67	71	26	13	29	26	32	6	11	5
Capraia	M	69	68	25	15	33	22	28	6	1	7
Capraia	M	6	72	26	13	34	24	31	6	11	8
Capraia	M	64	73	25	12	32	24	3	5	9	8
Capraia	M	65	71	23	12	3	25	3	5	11	5
Capraia	M	61	68	25	9	28	26	27	6	9	4
Capraia	M	64	65	25	9	26	25	28	7	11	4
Capraia	M	6	74	25	11	3	24	28	7	11	7
Capraia	M	62	73	25	12	35	24	29	6	1	5
Capraia	M	65	79	26	15	31	26	3	6	13	7
Capraia	M	63	65	25	15	3	23	28	6	11	5
Capraia	M	6	74	25	12	34	26	31	6	11	5
Capraia	M	7	73	26	1	34	26	27	6	12	6
Capraia	M	66	7	26	12	32	25	31	6
Capraia	M	65	71	26	11	27	22	29	6	9	5
Capraia	M	7	7	25	13	3	24	3	5	9	6
Capraia	M	62	73	25	1	3	25	3	7	11	7
Capraia	M	68	76	24	15	32	26	29	6	9	6
Capraia	F	58	69	27	12	31	22	27	6	1	5
Capraia	F	5	64	27	11	29	27	3	6	7	4
Capraia	M	66	68	24	12	31	24	28	6	1	6
Capraia	M	69	73	25	9	33	27	31	6	1	5
Capraia	M	59	71	25	13	31	25	28	6	9	5
Capraia	M	53	74	24	1	35	23	29	7	11	7
Capraia	F	6	64	29	1	27	23	31	7	11	6
Capraia	M	67	67	27	11	29	24	27	6	13	7
Capraia	M	55	73	23	12	29	23	27	7	11	6
Capraia	F	59	65	28	11	28	23	29	5	1	7
Montecristo	F		63	27			22	28	4	13	6
Montecristo	M		61	25	12	26	22	28	4	19	6
Montecristo	M		65	23	1	26	23	3	4	1	6
Montecristo	M		61		1	24	2	25	4	1	5
Montecristo	M		66	25	1	28	24	27	4	21	5
Montecristo	M		67			26	23	27	3	12	6
Montecristo	M		63	24	9		2	29	5	2	6
Montecristo	M		63	24		24	22	28	4	15	7
Montecristo	M		63	25	1	28	22	31	5	18	5
Montecristo	M		63	23	1	26	23	28	3	13	6
Montecristo	M		65	24	12	24	2	27	4	12	5
Montecristo	M		66	25	1	25	22	26	6	11	6
Montecristo	M		59	23	1	27	2	3	5	17	6
Montecristo	M		66	24	11	26	22	28	4	11	6
Montecristo	M		65	25	8	28	22	29	4	2	6
Montecristo	M		69	25	9	29	21	25	4	13	6
Montecristo	F		55	26	1	25	21	27	4	23	5
Montecristo	F		59	28	1	26	22	27	6	11	6
Montecristo	M	63	6	23	1	29	23	27	4	17	6
Montecristo	M	44	6	23	11	23	21	24	3	22	6
Montecristo	M	63	66	24	12	24	21	28	4	14	6
Montecristo	F	56	59	26	9	26	2	27	4	18	6
Montecristo	M	68	63	23	9	28	22	25	5	13	5
Montecristo	M	63	68	24	1	28	21	28	5	22	6
Montecristo	F	62	59	27	11	27	21	27	6	23	5
Montecristo	F	6	6	27	9	26	21	24	4	12	6
Montecristo	F	56	56	25	8	28	19	29	3	16	6
Montecristo	F	52	61	27	1	27	2	26	5	12	5
Montecristo	F	52	65	26	11	27	21	28	5	15	6
Montecristo	F	56	63	26	11	24	22	28	5	19	6
continent	F	51.5	58	27	9	24	17	23	4	11	6
continent	M	72	63	25	9	27	19	27	4	15	6
continent	M	49	58	24	1	26	19	25	6	1	6
continent	M	51	65	25	9	26	2	29	4	13	6
continent	M	59	61	25	9	23	2	28	6	1	6
continent	F	65	56	28	1	23	2	28	4	11	6
continent	M	58	56	24	9	25	18	26	5	8	6
continent	M	7	6	24	9	24	21	26	4	11	6
continent	M	67	63	26	9	25	21	27	3	7	6
continent	M	65	59	24	9	24	21	25	3	11	6
continent	F	55	55	25	9	19	17	25	5	9	6
continent	M	66	65	23	11	27	19	29	3	9	6
continent	M	6	63	24	1	26	19	29	4	11	6
continent	F	59	55	27	9	24	17	24	3	9	6
continent	F	7	57	27	9	27	2	26	4	14	5
continent	F	68	6	28	1	26	2	24	4	9	5
continent	M	76	6	25	8	26	22	25	5	11	5
continent	M	62	6	24	9	25	2	29	4	13	6
continent	M	72	58	24	8	23	18	26	4	8	6
continent	F	65	57	26	8	25	19	26	4	12	6
continent	F	65	55	27	9	24	17	25	4	1	6
continent	F	67	59	28	1	27	2	28	3	11	6
continent	F	73	57	26	1	24	18	24	4	15	6
continent	M	7	61	22	1	24	21	26	3	11	6
continent	F	64	57	26	11	23	17	24	3	11	6
continent	M	58	6	24	11	26	19	24	3	14	6
continent	M	7	68	24	1	25	19	27	4	12	6
continent	F	51	56	28	8	25	22	29	4	1	5
continent	M	61	61	25	11	26	2	27	4	15	6
continent	M	7	63	24	8	26	21	29	5	19	6
continent	M	67	65	24	11	29	22	29	4	12	6
continent	M	71	59	23	8	28	2	25	4	1	6
continent	M	75	63	23	9	27	21	27	4	1	6
continent	M	68	61	24	11	26	19	24	5	11	5
continent	M	63	55	25	9	24	19	28	5	11	6
continent	M	63	58	23	9	25	2	28	4	9	5
continent	M	62	61	22	1	28	19	26	4	12	6
continent	M	73	63	22	9	28	2	28	5	1	6
continent	F	62	55	28	8	24	17	25	4	11	6
continent	M	75	62	24	8	26	19	26	4	11	6
continent	F	55	59	28	9	24	17	25	4	12	6
continent	F	55	63	26	9	28	2	24	5	12	7
continent	F	71	56	28	1	25	19	25	4	11	6
continent	F	52	55	28	1	29	19	27	3	1	7
continent	F	55	56	29	11	24	19	26	4	1	6
