# Supplementary material for: The Intriguing Biogeographic Pattern of the Italian Wall Lizard Podarcis siculus (Squamata: Lacertidae) in the Tuscan Archipelago Reveals the Existence of a New Ancient Insular Clade
Source: Animals (Basel). 2023 Jan 23;13(3):386. doi: 10.3390/ani13030386 (PMC9913114; doi:10.3390/ani13030386)
Supplement: Supplementary file 1 [file animals-13-00386-s001.zip › table S5 (microsatellites).xlsx]

## Sheet: piastra
ID	Pb73.1	Pb73.2	C9.1	C9.2	Pli24.1	Pli24.2	Pli4.1	Pli4.2	Pli18.1	Pli18.2	Lv319.1	Lv319.2	Lv4a.1	Lv4a.2	Island
GIG240	131	131	151	157	110	110	320	323	113	125	124	132	106	110	Giglio
GIG250	131	131	136	136	110	110	320	320	101	113	124	128	110	114	Giglio
GIG253	131	133	136	136	110	110	320	320	101	105	124	136	114	116	Giglio
GIG255	131	131	136	145	110	110	320	323	105	121	130	132	102	114	Giglio
GIG263	131	131	136	136	110	110	320	320	101	113	132	136	102	110	Giglio
GIG265	131	131	133	133	110	110	320	323	101	105	136	136	100	116	Giglio
GIG275	131	131	133	136	110	110	320	320	101	101	130	130	102	106	Giglio
GIG276	131	133	154	157	110	110	320	320	101	121	122	122	102	102	Giglio
GIG278	131	131	136	136	110	110	320	320	117	121	128	130	98	100	Giglio
GIG281	131	131	136	136	110	110	323	323	101	117	124	130	102	102	Giglio
GIG283	131	131	136	136	109	109	320	320	101	143	126	130	100	100	Giglio
GIG285	131	131	145	160	110	110	320	320	101	105	136	136	110	110	Giglio
GIG288	131	131	136	136	110	110	320	323	117	121	128	132	102	114	Giglio
CAP1	135	137	136	136	110	110	356	368	117	121	NA	NA	106	106	Capraia
CAP2	135	135	136	136	110	110	356	356	101	101	NA	NA	106	106	Capraia
CER	135	135	145	145	106	110	NA	NA	143	143	NA	NA	100	100	Cerboli
ELB1	NA	NA	130	130	110	110	NA	NA	109	109	NA	NA	100	100	Elba
ELB2	143	151	139	149	110	110	NA	NA	109	109	NA	NA	100	100	Elba
GIA1	131	139	160	160	109	109	NA	NA	113	113	NA	NA	102	102	Giannutri
GIA2	131	131	160	160	110	110	323	323	105	105	NA	NA	100	100	Giannutri
MON	149	149	139	139	110	110	NA	NA	129	129	122	122	100	108	Montecristo
MON1B	141	147	139	139	110	110	NA	NA	125	133	122	122	100	100	Montecristo
MON1C	149	149	139	142	110	110	NA	NA	125	151	122	122	100	100	Montecristo
MON2	141	147	139	142	110	110	NA	NA	141	141	NA	NA	100	108	Montecristo
MON2B	143	147	139	139	110	110	NA	NA	141	141	122	122	100	108	Montecristo
MON3	131	135	151	154	106	106	NA	NA	133	147	148	154	NA	NA	Montecristo
MON4	147	149	136	139	110	110	NA	NA	129	141	122	122	100	108	Montecristo
MON5	135	135	157	157	106	106	NA	NA	135	135	148	148	NA	NA	Montecristo
MON6	141	147	139	139	110	110	323	323	137	137	122	122	92	106	Montecristo
